# Supplementary material for: The Effect of Adding Modified Chitosan on the Strength Properties of Bacterial Cellulose for Clinical Applications
Source: Polymers (Basel). 2021 Jun 18;13(12):1995. doi: 10.3390/polym13121995 (PMC8234744; doi:10.3390/polym13121995)
Supplement: Supplementary file 1 [file polymers-13-01995-s001.zip]

Archive with 3 entries (3 files):
- s1.pdf
- s2.xlsx
- __MACOSX/._s2.xlsx
