# Supplementary material for: The Effect of Adding Modified Chitosan on the Strength Properties of Bacterial Cellulose for Clinical Applications
Source: Polymers (Basel). 2021 Jun 18;13(12):1995. doi: 10.3390/polym13121995 (PMC8234744; doi:10.3390/polym13121995)
Supplement: Supplementary file 1 [file polymers-13-01995-s001.zip › s2.xlsx]

## Sheet: Sheet1
ID	Thickness	Young Modulus	Ultimate stress	Ultimate strain
bnc11-1	1,15	4.35	0.37195652173913046	1.80325
bnc13-3	0.6	6.7	0.3615434782608696	1.6909
bnc16-3	0.61	4.5	0.5170081967213115	1.95895
bnc11-3	1.2	1.8	0.4256875	1.42795
bnc16-1	0.63	2	0.37194444444444447	1.96905
bnc23-7	0.7	6.25	0.7161785714285716	1.9975
bnc23-2	0.7	3.125	0.4689642857142857	1.5685
bnc17-3	1.32	0.19	0.49344696969696966	4.00035
bnc19-2	1.21	3.85	0.4239876033057851	1.65125
bnc22-1	1.24	3.3	0.3384475806451613	1.4979
bnc22-3	1.22	2.27	0.47133196721311477	2.65275
bnc21-3	0.62	3.8	1.2097983870967743	2.08795
bnc18-1	1.22	1.5	0.18293032786885247	1.90625
bnc21-4	0.85	5	0.584735294117647	2.20695
bnc14-4	0.66	5.5	1.0711742424242423	2.41165
bnc13-2	0.65	2.7	0.6614666666666666	2.3387000000000002
bnc11-4	1.13	1.25	0.40975663716814165	2.1684
bnc16-2	0.61	2.6	0.19696721311475412	1.49915
bnc14-1	0.75	1	0.8614	2.10145
bnc16-4	0.59	5	0.3330084745762712	1.66835
bnc14-3	0.77	2.7	0.8581818181818183	2.3569500000000003
bnc13-1	0.61	3.3	0.9528278688524591	1.9987
	bnc23-1	0.79	4.5	0.7132911392405062	2.1141
	bnc23-4	0.59	0.67	0.7391101694915254	1.74615
	bnc23-3	0.67	4.16	0.5488059701492537	1.58135
	bnc11-2	1.13	0.9	0.3924778761061947	2.2460500000000003
	bnc13-5	0.56	0.625	0.6804910714285713	1.92025
	bnc13-4	0.62	5.8	0.62	1.50035
	bnc7-2	0.57	1.67	0.38491228070175443	1.83535
	bnc8-3	0.6	1.67	0.535375	2.15935
	bnc8-1	0.65	5	0.3528076923076923	1.85365
	bnc5-1	0.65	5	0.6688846153846154	2.25005
	bnc5-2	0.64	4	4.1048046875	1.8824999999999998
	bnc8-2	0.67	2.78	0.3505970149253731	1.8654
	bnc9-3	1.12	2.5	0.3938169642857142	1.7469000000000001
	bnc9-2	0.65	3.64	0.5652692307692307	1.6042
	bnc10-1	0.63	2.38	0.703968253968254	2.2460500000000003
	bnc12	0.65	1	0.7388461538461538	2.4977
	bnc14-2	0.75	3.57	0.871	2.00005
	bnc21-6	0.58	3.33	0.7534913793103448 1.95845	1.95845
	bnc10-2	0.67	3.33	0.3452611940298507	1.6452
	bnc+c1	0.83	1.47	0.8532228915662651	2.34505
	bnc+c2	0.67	3.33	0.8795895522388059	1.75035
	bnc+c7-8	0.68	2.5	0.7575735294117647	2.75035
	bnc+c7-9	0.75	3.125	0.5800333333333333	2.25
	bnc+c7-1	0.79	4	0.4115189873417721	1.99725
	bnc+c7-2	0.63	7,1	0.7230952380952381	2.2454
	bnc+c7-3	0.65	2.56	0.7226153846153845	2.3203
	bnc+c7-4	0.63	2.22	0.6276984126984128	1.4636
	bnc+c7-5	0.69	2	0.8205072463768117	2.42715
	bnc+c7-6	0.6	2.78	0.9462916666666668	2.37
	bnc+c7-7	0.6	4.54	1.0670833333333334	2.4823
	bnc+c6-1	0.61	5	0.7209426229508197	2.35365
	bnc+c6-2	0.79	3.3	0.5786075949367089	2.08835
	bnc+c6-3	0.75	1.67	0.5579666666666666	2.447
	bnc+c6-4	0.65	2.63	0.8895	2.25
	bnc+c6-5	0.62	3.125	0.5426612903225807	1.9535
	bnc+c4-1	0.65	5.26	0.6765769230769231	2.35365
	bnc+c4-2	0.6	4	0.8523333333333333	2.1003
	bnc+c4-3	0.66	4	0.8990530303030302	2.2485999999999997
	bnc+c4-4	0.64	3.33	0.6303124999999999	2.1155999999999997
	bnc+c4-5	0.75	3.84	0.9003666666666666	2.2314
	bnc+c4-6	0.71	3.42	0.8922535211267606	2.1987
